# Supplementary material for: Multi-Responsive Optimization of Novel pH-Sensitive Hydrogel Beads Based on Basil Seed Mucilage, Alginate, and Magnetic Particles
Source: Gels. 2022 Apr 27;8(5):274. doi: 10.3390/gels8050274 (PMC9141934; doi:10.3390/gels8050274)
Supplement: Supplementary file 1 [file gels-08-00274-s001.zip]

Archive with 1 entries (1 files):
- gels-1658256-supplementary.pdf
